# Supplementary material for: Machinery and Developmental Role of Retinoic Acid Signaling in Echinoderms
Source: Cells. 2022 Feb 2;11(3):523. doi: 10.3390/cells11030523 (PMC8834484; doi:10.3390/cells11030523)
Supplement: Supplementary file 1 [file cells-11-00523-s001.zip]

Archive with 17 entries (17 files):
- Supplementary file/Fig. S1.pdf
- Supplementary file/Fig. S2.pdf
- Supplementary file/Fig. S3.pdf
- Supplementary file/SupplementaryDataset1
- Supplementary file/SupplementaryDataset2
- Supplementary file/SupplementaryDataset3
- Supplementary file/SupplementaryDataset4
- Supplementary file/SupplementaryDataset5
- Supplementary file/SupplementaryDataset6
- Supplementary file/SupplementaryDataset7
- Supplementary file/Table S1.xlsx
- Supplementary file/Table S2.xlsx
- Supplementary file/Table S3.xlsx
- Supplementary file/Table S4.xlsx
- Supplementary file/Table S5.xlsx
- Supplementary file/Table S6.xlsx
- Supplementary file/Table S7.xlsx
