# Supplementary material for: Machinery and Developmental Role of Retinoic Acid Signaling in Echinoderms
Source: Cells. 2022 Feb 2;11(3):523. doi: 10.3390/cells11030523 (PMC8834484; doi:10.3390/cells11030523)
Supplement: Supplementary file 1 [file cells-11-00523-s001.zip › Supplementary file/SupplementaryDataset1]

>Frog_Xt_rdh13
MKQIISLCLLFLRDYTGGGNCPSKASIIGQTVIVTGANTGIGKETALELAKRGGRIIMAC
RDMGKCENAARDIRGKTLNHNVFARHLDLASSKSIKEFAKTIINEEERVDVLINNAAVMR
CPHWKTEDNFEMQFGVNHLGHFLLTNLLLEKMKRSENSRIINVSSLAHIAGDIDFDDLNW
EKKKYNTKAAYCQSKLANVLFTNELAKRLQGTKLTANSLHPGVADTELGRHTGMHQSAFS
STILAPLFWFLVKSPKQAAQPSVYLAVAENLQGVSGKYFNALKEKEPAPQALDEESARKL
WEESAKLVHLEEALTECKAL

>Frog_Xt_rdh14
MAASSPALMVAAAVALGGGLILVVRRLLSNSVRAGGSGLMRGKTVIITGANCGIGKATAA
ELVKQEARVILACRDQGRAEEAAAELRREAGERGEIVIKQLDLGSLQSVRRFCQEVLKEE
PRLDVLINNAGVFQCPYTKTEDGFEMQFGVNHLGHFLLTHHLLGLLKSSAPSRIVVVSSK
LYKYGEINFDDLNSEKSYSRSFGYSRSKLANILFTRELASRLEGTGVTVNALHPGIVRTN
LGRHINIPILIKPLFNVVSWAFFKSPEEGAQTSIYLASSPEVEGVSGSYFGNSKEEELLP
KAMDDLVARKLWDISEVMVGLIK

>Human_Hs_rdh13
MSRYLLPLSALGTVAGAAVLLKDYVTGGACPSKATIPGKTVIVTGANTGIGKQTALELAR
RGGNIILACRDMEKCEAAAKDIRGETLNHHVNARHLDLASLKSIREFAAKIIEEEERVDI
LINNAGVMRCPHWTTEDGFEMQFGVNHLGHFLLTNLLLDKLKASAPSRIINLSSLAHVAG
HIDFDDLNWQTRKYNTKAAYCQSKLAIVLFTKELSRRLQGSGVTVNALHPGVARTELGRH
TGIHGSTFSSTTLGPIFWLLVKSPELAAQPSTYLAVAEELADVSGKYFDGLKQKAPAPEA
EDEEVARRLWAESARLVGLEAPSVREQPLPR

>Mouse_Mm_rdh13
MSRFLLPVSVVGTVIGGTVLLKDYVAGGACPSKATIPGKTVIVTGANTGIGKQTALELAK
RGGNVILACRDMEKCEVAAKDIRGETLNPRVRAERLDLASLKSIREFARKVIKEEERVDI
LVNNAAVMRCPHWTTEDGFEMQFGVNYLGHFLLTNLLLDKLKASAPSRIINLSSLAHVAG
HIDFEDLNWQMKKYDTKAAYCQSKLAVVLFTKELSHRLQGSGVTVNALHPGVARTELGRH
TGMHNSAFSGFMLGPFFWLLFKSPQLAAQPSTYLAVAEELENVSGKYFDGLREKAPSPEA
EDEEVARRLWTESARLVGLAMAHGSPGRGHAIPR

>Human_Hs_rdh14
MAVATAAAVLAALGGALWLAARRFVGPRVQRLRRGGDPGLMHGKTVLITGANSGLGRATA
AELLRLGARVIMGCRDRARAEEAAGQLRRELRQAAECGPEPGVSGVGELIVRELDLASLR
SVRAFCQEMLQEEPRLDVLINNAGIFQCPYMKTEDGFEMQFGVNHLGHFLLTNLLLGLLK
SSAPSRIVVVSSKLYKYGDINFDDLNSEQSYNKSFCYSRSKLANILFTRELARRLEGTNV
TVNVLHPGIVRTNLGRHIHIPLLVKPLFNLVSWAFFKTPVEGAQTSIYLASSPEVEGVSG
RYFGDCKEEELLPKAMDESVARKLWDISEVMVGLLK

>Mouse_Mm_rdh14
MAVASVAAALLAALGGALWLAARRFSGPRNQRQQGGGDPGLMHGKTVLITGANSGLGRAT
AAELLRLGARVIMGCRDRARAEEAAGQLRQELCQAGGAGPDGTDGQLVVKELDLASLRSV
RAFCQELLQEEPRLDVLINNAGVFHCPYTKTEDGFEMQFGVNHLGHFLLTNLLLGLLKSS
APSRIVVVSSKLYKYGEINFEDLNSEQSYNKSFCYSRSKLANILFTRELARRLEGTNVTV
NVLHPGIVRTNLGRHIHIPLLARPLFNLVSWAFFKTPLEGAQTSIYLACSPDVEGVSGRY
FGDCKEEELLPKAMDESVARKLWDISEVMVGILK

>Human_Hs_dhr12
MSLYRSVVWFAKGLREYTKSGYESACKDFVPHDLEVQIPGRVFLVTGGNSGIGKATALEI
AKRGGTVHLVCRDQAPAEDARGEIIRESGNQNIFLHIVDLSDPKQIWKFVENFKQEHKLH
VLINNAGCMVNKRELTEDGLEKNFAANTLGVYILTTGLIPVLEKEHDPRVITVSSGGMLV
QKLNTNDLQSERTPFDGTMVYAQNKRQQVVLTERWAQGHPAIHFSSMHPGWADTPGVRQA
MPGFHARFGDRLRSEAQGADTMLWLALSSAAAAQPSGRFFQDRKPVSTHLPLATASSSPA
EEEKLIEILEQLAQTFK


>Bovine_Bt_dhr12
MLLYRSAAWFAKGLREYTKSGYESASKDFVPDDLEVQVPGRAFMVTGGNSGIGKATAMEI
AKRGGTVHLVCRDHSRAEGAKAEIIRESGNQNIFLHIVDLSLPKSVWKFVENFKQEHTLN
VLINNAGCMVNKRELTEDGLEKNFATNTLGVYVLTTALIPVLEKEHDPRVITVSSGGMLV
QKLNTDDPQSERTAFDGTMVYAQNKRQQVVLTERWARAHPAIHFSCMHPGWVDTPGVRLS
MPGFHARLGARLRSEAQGADTVLWLALAPAATAQPSGCFFQDRKPAPTHLPLARTSSSPA
EEEKLIEILEELARRFK

>Human_Hs_sdr7
MNWELLLWLLVLCALLLLLVQLLRFLRADGDLTLLWAEWQGRRPEWELTDMVVWVTGASSGIGEELAYQL
SKLGVSLVLSARRVHELERVKRRCLENGNLKEKDILVLPLDLTDTGSHEAATKAVLQEFGRIDILVNNGG
MSQRSLCMDTSLDVYRKLIELNYLGTVSLTKCVLPHMIERKQGKIVTVNSILGIISVPLSIGYCASKHAL
RGFFNGLRTELATYPGIIVSNICPGPVQSNIVENSLAGEVTKTIGNNGDQSHKMTTSRCVRLMLISMAND
LKEVWISEQPFLLVTYLWQYMPTWAWWITNKMGKKRIENFKSGVDADSSYFKIFKTKHD

>Mouse_Mm_sdr7
MSWELLLWLLALCALILPLVQLLRFLRADADLTLLWAEWQGRRPEWELTDMVVWVTGASSGIGEELAFQL
SKLGVSLVLSARRAQELERVKRRCLENGNLKEKDILVLPLDLTDTSSHEAATKAVLQEFGKIDILVNNGG
RSQRSLVLETNLDVFKELINLNYIGTVSLTKCVLPHMIERKQGKIVTVNSIAGIASVSLSSGYCASKHAL
RGFFNALHSELGQYPGITFCNVYPGPVQSDIVKNAFTEEVTKSMRNNIDQSYKMPTSRCVRLMLISMAND
LKEVWISDHPVLLGAYIWQYMPTWAAWLNCKLGKERIQNFKNNLDPDLPYKFLKAKKD

>Snail_cg_sdr7
MLDFLFYCFLGILFTYIILLVLILMGDCDLYLQFASKFGKKPSALKGKVVWITGASSGIGECLAYELAKA
GCKLCLSARREQELNRVKKQCLLHGNIKEEDILVLPLDALKFETHSSATQDVLKYFSKIDILVNNAGRSQ
RALFEETSLDIDREVIELNVLGVLSLTKQVLPHMLERKEGHIAVMSSIAGKLSAPSSASYTGSKHAIQGW
FSTLGVEMSDRNIKVTLLCPGPVFSNLLETAFTGKAGEELKGKMESSEKRMSTARCAELCALALANGLDE
AWIALNPVLLFTYMFQYFPNLSRVGSKRMGLKMLKKIREGKV

>AcornWorm_Sk_sdr7
MNWMETFGWLVGILILVFVIACLLSDADLTLRFFEKVGSKKGEDFRNQVIWVTGASSGIGEELAYQLAKT
GCKLVLSARRKNELQRVKDEILKKGGIHQDDVMVLPLDIAECDTHKDATEKVISQFKQIDILVNNAGRSQ
RSLAMEASFEVDKAIFDINILGTISLTKSVLPYMVSRKSGHVVVTSSLAGIVPAPLQTAYSAAKHAVQGY
FNSLRLELASDNITLTTILPGPVVSKVVENALTTSLDKGLISGNMEAAMQYPNRMSTVRCAELMVIAIAY
QLHEVWIAKNPILLTAYMAQYMPTTCRFFLAIYAKRRIKSLKDNTPKKKDE

>Frog_Xl_sdr7
MAESALSMDLGSCLTLLVTCSLFYFLIQFVRLIMADSDLTLQWAAYFGHTPESKLGGNVIWVTGASSGIG
EELSYQLAKLGCPLILSSRRENELLRVKQKCLEMSNLEDKDILVLPLDMTQMSMHKDATDKALQHFGRID
ILVNNAGRSQRSLYVETNLDVFRALIELNYLGTISITKHVLPHMIQRKRGRIINISSVAGLIGAPLSTGY
CASKHALQGFFNSLRTELTTYPDIIISNICPGPVQSKIVENAITEECDKVSSIKTDQSHKMATSRCAQLI
LITAANNLKETWISAQPILIIYYLWQYIPTLAWWITAKVGERRIKNFKSGVDADSSYFTKKSR

>Scallop_My_sdr7
MDLLYLLVGLVVLFHLLAVVMILRGDADILLQIKTKFGKSVKSLAGQVVWITGASSGIGEELAYELARAG
CRLVLSARRTKELERVKKECMLRGSVKDEDILILTLDCIDFDSHKSAVDKVLAHFKKIDVLVNNAGRSQR
AEWVKTGLQVDRDVLELNVLGVLSLTKLVLPHMADRRSGHIVNVSSIAGKLGAPLSGSYTGAKHAIQGWF
DSLRVEMFDKNVSVTNICPGPVFSNILAVAFTENAGEELKSQMNPKETRMKTDRCAYLMGVAIANNMWEV
WITNNPVLLFTYANQYMPNVTKWLSCRMGLKTIQKIREGQN

>SeaCucumber_Hg_sdr7
MELYKIPVLGVLGVVTLLVFPLLYFITFFFLLGLLVYAFLIVLSDGDIMLMFYERFGSKG
DHLKDKVVWITGGSSGLGEELAVLMAKKDAKLILTARREKELERVKQRCIQQSGLKDEDI
LVMKMDGVDFDTHQKCVDYALEYFKKIDILVNNSGRSQRSIAIEADLSTTEFILKLNLLG
AISITKCVLPHMIANKSGHIVNMSSVAGKLCAPCSTAYSASKFGMNGFFDTLRAEVHYHN
IVITNVCPGPVATEIIENAVQKDFDQVPCRNYDGIGERSWKILQTPQRCVELTLVAISNQ
LSEVWIAKTPMLTQFYLAQYTPTTFRM*

>SeaUrchin_Sp_sdr7
MALGTIYLVALCIAAVFILLSIRVLYFIALFLLVTFLVCFFLSMVSDGDLTLMLYEMIGNKGDNMMGRVVWITGASSGIGEELAYQLARKGAKVVLSARRVNELERVRGNCVRFPEVREENILVLPMDATKYETHGQVAETIVDRYGKIDILINNSGRSQRALVQDCKIEVDKAIMDLNLMGPISLFKVALPYMLENNYGQIINISSATGIMPAPLSSAYCASKHGMHGFFNSVRSELSHRNIAVTMVCPGPVVSNIVENALREDFTRPAAKPYDGTADRSYKVLMSTERCAALTVVAMANKLNEVWVARQPILLFYYMAQYMPGFTKWMTPLIGRGRVKQYNMSQAQ

>SeaCucumber_Aj_sdr7
MEMYKIPALGVLGLVCLVLFPFLHMISLVYLLVLICYAFLIFLSDGDVMLMYYERFGSKG
DHLKDKVVWITGGSGGLGEGLALVLAKKGANLILTARRESELERVKTRCLKESHLRPEDI
FTMPMDGTDFDSHQGCVDKALAHFKKIDILVNNSGRSQRSEAIEAELSTDQFILHLNLLG
SISITKCILPHMIENKQGHIVNISSVAGKLCAPCSTSYSASKFGMNGYFDTLRTEVYYHN
IAITNVCPGPVATRIIENAVQKDFHQDPCKNYDGLGERTWKVLQTPERCVDLTFVAIANQ
LSEVWIAKSPMLIQFYISQYAPTTFRMLSARLGYLRVEAYRKAQDAMKQ

>BrittleStar_Af_sdr7
MADMSTTSVAVAAAFGSLGLLWLYRRLMMHRGIAKLQDKVVLITGASSGVGEACAHAFYK
AGCKVILCARRVDELERVKKDCCVTKTKTKTYPPRVLPLDLSDLDSIPGKAEEALSLHGS
VDILINNGGISYRGVAMETTLEVDQRLMTVNYFGSVALTKALLPSMVSRKNGFIVAVSSI
QGKMAIPYRTAYTASKFAMQAFFDSLRAEVADLGINVLVVSPGYIKTALSLSAVLADGSK
HGVMDSTTARGMSPDYVARRILRAIVGKEQDIMMAPIHHKLSVYLRVLTPSLFNWIMRIR
ARSGMAAEN

>Starfish_Pp_sdr7
RRLIGGLGAVTTDIRQLSSGNALCPFNIPSDLVIGNQIQCVKGLPAAMETKTSVTLGIMS
VILLCAFPVLHFLAFGLLIYFVVIVTVALTQDGDLLLMLYEQWGQDGSNLRGKVAWITGA
SSGIGEALSYELARKGVKLILSARREKELERVKQRCVQTSELTDDDVLVLPMDVRDYESH
KKCADKALGHFKKVDILVNNAGRSQRSLAAETSLEVDKAVFELNVIGQLSVTKAILPHML
ARKEGHIVNISSVAGRISPELSCTYSASKHALMGYFGAFAYENQELCITNVCPGPIESSI
VTNAFGKDLNAPKFEYGSNTAERSGANMQTAERCASLIVVAVANKLSEVWICKNIVMILM
VMNQWAPLPTAWIKKIVYGNKRIEEFKKSQVN

>SeaLily_Mr_sdr7
MRRSQNLRNESSVIMNTVYTIAAVCFAILMTLFMLP
VVYLMAVFVLLAFIAASFLILISDGDLTVMMYDKLRLDGDNLRGKVVWLTGASSGIGEYI
AYKLASKGCKIVLSARREDELERVKENCINNFGAKNADLLVMTLDLQDFESHRGAAQDIF
SRFGKLDILVNNGGRSQRSLCEDASLEVTQRIMNVNFIGTVSVTKAVLPHMLARKCGHIV
NISSTAGKLGSPLSTSYSATKYALQGFFNSLRPEVCHRNINITNVCPGPVVSNIVTNAYL
SDVDQPCLKEDKEIGERDPRSIMKTERCAHLTVVAIANRLDEVWITKQPVLLFTYLSQYM
PTSFNWLLKRSGYKRIEDFQNRQHGK*
