# Supplementary material for: Machinery and Developmental Role of Retinoic Acid Signaling in Echinoderms
Source: Cells. 2022 Feb 2;11(3):523. doi: 10.3390/cells11030523 (PMC8834484; doi:10.3390/cells11030523)
Supplement: Supplementary file 1 [file cells-11-00523-s001.zip › Supplementary file/SupplementaryDataset2]

>Human_Hs_adh1a
MSTAGKVIKCKAAVLWELKKPFSIEEVEVAPPKAHEVRIKMVAVGICGTDDHVVSGTMVTPLPVILGHEA
AGIVESVGEGVTTVKPGDKVIPLAIPQCGKCRICKNPESNYCLKNDVSNPQGTLQDGTSRFTCRRKPIHH
FLGISTFSQYTVVDENAVAKIDAASPLEKVCLIGCGFSTGYGSAVNVAKVTPGSTCAVFGLGGVGLSAIM
GCKAAGAARIIAVDINKDKFAKAKELGATECINPQDYKKPIQEVLKEMTDGGVDFSFEVIGRLDTMMASL
LCCHEACGTSVIVGVPPDSQNLSMNPMLLLTGRTWKGAILGGFKSKECVPKLVADFMAKKFSLDALITHV
LPFEKINEGFDLLHSGKSIRTILMF

>Human_Hs_adh1b
MSTAGKVIKCKAAVLWEVKKPFSIEDVEVAPPKAYEVRIKMVAVGICHTDDHVVSGNLVTPLPVILGHEA
AGIVESVGEGVTTVKPGDKVIPLFTPQCGKCRVCKNPESNYCLKNDLGNPRGTLQDGTRRFTCRGKPIHH
FLGTSTFSQYTVVDENAVAKIDAASPLEKVCLIGCGFSTGYGSAVNVAKVTPGSTCAVFGLGGVGLSAVM
GCKAAGAARIIAVDINKDKFAKAKELGATECINPQDYKKPIQEVLKEMTDGGVDFSFEVIGRLDTMMASL
LCCHEACGTSVIVGVPPASQNLSINPMLLLTGRTWKGAVYGGFKSKEGIPKLVADFMAKKFSLDALITHV
LPFEKINEGFDLLHSGKSIRTVLTF

>Human_Hs_adh1c
MSTAGKVIKCKAAVLWELKKPFSIEEVEVAPPKAHEVRIKMVAAGICRSDEHVVSGNLVTPLPVILGHEA
AGIVESVGEGVTTVKPGDKVIPLFTPQCGKCRICKNPESNYCLKNDLGNPRGTLQDGTRRFTCSGKPIHH
FVGVSTFSQYTVVDENAVAKIDAASPLEKVCLIGCGFSTGYGSAVKVAKVTPGSTCAVFGLGGVGLSVVM
GCKAAGAARIIAVDINKDKFAKAKELGATECINPQDYKKPIQEVLKEMTDGGVDFSFEVIGRLDTMMASL
LCCHEACGTSVIVGVPPDSQNLSINPMLLLTGRTWKGAIFGGFKSKESVPKLVADFMAKKFSLDALITNI
LPFEKINEGFDLLRSGKSIRTVLTF

>Human_Hs_adh4
MSTTGQVIRCKAAILWKPGAPFSIEEVEVAPPKAKEVRIKVVATGLCGTEMKVLGSKHLDLLYPTILGHE
GAGIVESIGEGVSTVKPGDKVITLFLPQCGECTSCLNSEGNFCIQFKQSKTQLMSDGTSRFTCKGKSIYH
FGNTSTFCEYTVIKEISVAKIDAVAPLEKVCLISCGFSTGFGAAINTAKVTPGSTCAVFGLGGVGLSVVM
GCKAAGAARIIGVDVNKEKFKKAQELGATECLNPQDLKKPIQEVLFDMTDAGIDFCFEAIGNLDVLAAAL
ASCNESYGVCVVVGVLPASVQLKISGQLFFSGRSLKGSVFGGWKSRQHIPKLVADYMAEKLNLDPLITHT
LNLDKINEAVELMKTGKW

>Human_Hs_adh5
MSTTGQVIRCKAAILWKPGAPFSIEEVEVAPPKAKEVRIKVVATGLCGTEMKVLGSKHLDLLYPTILGHE
GAGIVESIGEGVSTVKPGDKVITLFLPQCGECTSCLNSEGNFCIQFKQSKTQLMSDGTSRFTCKGKSIYH
FGNTSTFCEYTVIKEISVAKIDAVAPLEKVCLISCGFSTGFGAAINTAKVTPGSTCAVFGLGGVGLSVVM
GCKAAGAARIIGVDVNKEKFKKAQELGATECLNPQDLKKPIQEVLFDMTDAGIDFCFEAIGNLDVLAAAL
ASCNESYGVCVVVGVLPASVQLKISGQLFFSGRSLKGSVFGGWKSRQHIPKLVADYMAEKLNLDPLITHT
LNLDKINEAVELMKTGKW

>Human_Hs_adh2
MGTKGKVIKCKAAIAWEAGKPLCIEEVEVAPPKAHEVRIQIIATSLCHTDATVIDSKFEGLAFPVIVGHE
AAGIVESIGPGVTNVKPGDKVIPLYAPLCRKCKFCLSPLTNLCGKISNLKSPASDQQLMEDKTSRFTCKG
KPVYHFFGTSTFSQYTVVSDINLAKIDDDANLERVCLLGCGFSTGYGAAINNAKVTPGSTCAVFGLGGVG
LSAVMGCKAAGASRIIGIDINSEKFVKAKALGATDCLNPRDLHKPIQEVIIELTKGGVDFALDCAGGSET
MKAALDCTTAGWGSCTFIGVAAGSKGLTIFPEELIIGRTINGTFFGGWKSVDSIPKLVTDYKNKKFNLDA
LVTHTLPFDKISEAFDLMNQGKSVRTILIF

>Human_Hs_adh3
MANEVIKCKAAVAWEAGKPLSIEEIEVAPPKAHEVRIKIIATAVCHTDAYTLSGADPEGCFPVILGHEGA
GIVESVGEGVTKLKAGDTVIPLYIPQCGECKFCLNPKTNLCQKIRVTQGKGLMPDGTSRFTCKGKTILHY
MGTSTFSEYTVVADISVAKIDPLAPLDKVCLLGCGISTGYGAAVNTAKLEPGSVCAVFGLGGVGLAVIMG
CKVAGASRIIGVDINKDKFARAKEFGATECINPQDFSKPIQEVLIEMTDGGVDYSFECIGNVKVMRAALE
ACHKGWGVSVVVGVAASGEEIATRPFQLVTGRTWKGTAFGGWKSVESVPKLVSEYMSKKIKVDEFVTHNL
SFDEINKAFELMHSGKSIRTVVKI

>Zebrafish_Dr_adh8a
MATAGKVIKCRAAVAWEPKAPLMMEEIEVAPPQEGEIRIKVIATGLCHTDLYHLVDGDKRGFPVVLGHES
AGVVESVGPGVTDYKPGDKVIPLFLSQCGKCKFCKCPKTNLCESSWATKYHDIMAEPTSRFTCRGQTILQ
FMGTSTFSEYTVINQNAVAKIDENAPLDRVFLLGCGITTGYGAAVNTAGVTPGSVCAVFGLGAVGLAAVM
GCKNAGASRIFAVDINEKKFEKAKVFGATDFLNPKAYNKPISEVLIEMTNGGGVDFSIECTGNTEVMRSA
LESCAKGWGVSVVVGWTNVQDFSAKPIQLIYGKTWKGSLFGGFKCKDSVPKLVRDYMSGKIMLDEFITHK
MNLEQVNDAINLMKTGQGIRTIMTVSK

>Zebrafish_Dr_adh8b
MATAGKVIKCRAAVAWEPKAPLVMEEIEVAPPQEGEVRIKILYTSLCHTDLFHLLESTDNKGFPTILGHE
AAGVVESVGPGVTEFKPGDKVIPNSGCQCRECKFCKSPRTNLCERSWVNDHIEYMSYPKTSFTCRGKPIL
QFTNTGTLAEYIVIRQIYVVKIDDDAPLDRVCLLGCGVTTGYGAAVNSAGVTPGSVCAVFGLGAVGLAAV
MGCKNAGASRIFAVDINEKKFEKAKVFGATDFLNPKAYNKPISEVLIEMTNGGVDFSLECVGNTEVSRLA
LESCAKGWGLSVLVGYTNTDFSSKPIQLIYGKTWKGTLLGGFKIKDGVPKLVLDYMSGKIMLDEFITQRM
KLEQVNDVVKLMKNGECIRCILDMSK

>Zebrafish_Dr_adh8c
METEGKVIKCKAAVAWEPGKPLSIEDVEVAPPKAHEVRIKMVASGICHTDWTFLHEVGKTMNPQPFPVVL
GHEGAGVVESVGPGVTKMAKGDKVIPLVVPQCGQCERCLSPKTNLCSKNWEKTQQCLLADGTSRITCKNQ
QVHQFIAISTFSEYTVVPEDNVTKIHPDAPLDRVCLLGCGVSTGYGAAVNTGKVESGSTCAVFGLGAVGL
AAVMGCKAAGATRIIAVDINSDKFEIAKTFGATEFANPKDHSKPIQEVLRELTNGGVDYALECVGNVGVM
RAAVEACSPAGGVCVMVGWTRMGELTLVSEDILLGKTLKGSYFGGWKSVEAVPKLVQEYLSGKILLDEFV
THRLTLDQINEAFDLMITGKSIRTVIQM

>Zebrafish_Dr_adh8d
METEGKVIKCKVAVAWEPGKPLSIEKVEVAPPKAHEVRIKIAASGVCHSDWAYLYDIAKMKPRPFPLVLG
HEGAGVVESVGPGVTKVSIGDKVIPLFLPQCGQCERCQSPKTNLCTKNWEKTQQGVLADGTSRITCKNQQ
VHQFIGISTFSEYTVVPEDNVTKIHPDAPLDRVCLLGCGVSTGYGAAVNTGKVESGSTCAVFGLGAVGLA
AVMGCKAAGASRIIAVDINSDKFEIGKTFGATEFVNHKDHSKSIQEVLRELTNGGVDYALECVGDVAVMR
AAVEACSPAGGVCVIVGWIEVEELSLAPLDILLGRTLKGTYFGGWKSVEAVPRLVQDYISRKILLDEFVT
HRLALDQINQAFDLIVSGKSIRTVIEM

>Zebrafish_Dr_adh3
MDTTGKVIKCKAAVAWEAGKPLSIEEVEVAPPKAHEVRVKIHATGVCHTDAYTLSGSDPEGLFPVILGHE
GAGTVESVGEGVTKFKPGDTVIPLYVPQCGECKFCKNPKTNLCQKIRVTQGQGLMPDNTSRFTCKGKQLF
HFMGTSTFSEYTVVAEISLAKVDEHAPLDKVCLLGCGISTGYGAAINTAKVEAGSTCAVFGLGAVGLAVV
MGCKSAGATRIIGIDVNPDKFEIAKKFGATEFVNPKDHSKPIQEVLVELTDGGVDYSFECIGNVGIMRAA
LEACHKGWGTSVIIGVAGAGQEISTRPFQLVTGRTWKGTAFGGWKSVESVPKLVNDYMNKKLMVDEFVTH
TLPFAQINEAFDLMHAGKSIRAVLQF

>Amphioxus_Bf_aldh3
MADTAGKPISCRAAVAWEAKKPLVIETIEVAPPKAHEVRIKVLATGVCHTDAYTLSGADSEGKFPVVLGH
EGGGVVESVGEGVTGFQPGDHVIPLYIPQCRDCKFCRSPKTNLCQKIRVSQGQGVMPDGSSRFTCKGQTV
YHFMGTSTFSEYTVVADISLCKVAESAPLEKVCLLGCGISTGYGAALNTAKVESGSTVAVWGLGAVGLAV
IMGAKVAGASRIIGVDINPDKAEIAQKFGMTEFVNPKDHDRPIQQVLADMTDGGLDYTFECIGNVHTMRA
ALESCHKGWGTSVIIGVAAAGQEISTRPFQLVTGRVWKGTAFGGWKSVESVPRLVGEYQAGKIKVDEFIS
HTFPLDNINQSFQLMHDGESIRSVIHF

>Annelid_Pd_aldh3
MFDNVGKPIQCRAAVAWEAKKPLSFETVEVAP
PKAGEVRIKITHTGVCHTDSYTLDGHDPEGLFPCVLGHEGAGIVESVGEGVTSVKQGDSV
IPLYIPQCGDCKFCNSPKTNLCSKIRSTQGAGVMPDGTSRFTCNGKSLYHFMGTSTFSEY
TVVAEISVAKVSEEASKEKVCLLGCGISTGYGAALNTAGVEKGSTCGVWGLGAVGLATIM
GCAAAGATRIIGVDINEDKFEIAKKFGATECINPKNFEKPIQQVLVDMTDGGLDYTFECI
GNVFTMRAALESCHKGWGVSVIIGVAAAGKEISTRPFQLVTGRTWKGTAFGGWKSRESVP
KLVQDYMSDKLKLDDFVTHTMPLDGINEAFDLMHAGKSLRAVIHF

>Annelid_Ct_adh3
MSDTVGKTITCRAAVAWEAKKPLSQETIEVAPPKAGEVRIKILHTGVCHTDAYTLEGFDPEGLFPVVLGH
EGAGIVESIGEGVTSVAVGDSVVPLYVPQCKECKFCKSPKTNLCSKIRATQGAGMMPDGTSRFSCKGKQL
FHFMGCSTFSEYTVVAEISVCKVNPEAAKDKICLLGCGISTGYGAALNTAKVEKGSTCAVWGLGAVGLAV
IMGCKKAGASRIIGVDINKDKFQCAKDFGATECINPKDHERPMQQVLVEMTDGGLDYTFECIGNVATMRA
ALESCHKGWGESIIIGVAAAGQEISTRPFQLVTGRVWKGTAFGGWKSRDSVPKLVEDYVSGSLNLDPFVT
HHRSLDKINETFDMMHSGESIRSIVDF

>Limpet_Lg_adh3_1
MSDTVGKTITCKAAVAWEAKKPLVTETIEVEPPRAGEVRIKILATGVCHTDAYTLDGFDSEGAFPVVLGH
EGGGIVESVGEGVTSVKTGDHVIPLYIPQCYDCKFCTSKKTNLCSKIRATQGKGVMPDGTSRFRCNGKQL
FHFMGCSTFSEYTVVAEISVSKVDEKAPLEKVCLLGCGISTGYGAALNSAGVESGSTCAVWGLGAVGLAV
IMGCKKAGATRIIGVDINSAKFKVAEDFGCTEFINPKDYDKPIQEVIVEKTDGGCDYTFECIGNIGTMRA
ALESCHKGWGVSTIIGVAGAGQEISTKPFQLVTGRVWKGSAFGGWKSRDSVPKLVDEYMRKELKVDEFVS
FTLPLDKINEAFDYMHSGKSIRSVVKL

>Limpet_Lg_adh3_2
MASDTLSKKIRCKAAVLWEVNTPLVIETIEVEPPRAGEVRIKILATGVCKTDAYLLDRVDPSKNYPVILG
HEGAGIVESVGEGVTNVAPGDHVVPLYYPQCYQCKFCKNPKTNFCSKVRATQMKGVMPDGTSRFRCNGKK
LFHFMGCSTFSEYTVVADVSVCKVDSTAPSEKVCLLGCSISTGYGAVVNTAQVESGSTCAVWGLGAVGLA
VIMGCKIAGAKRIIGVDINSDKFKVAEDFGCTEFINPKDYDKPIQEVIVEKTDGGCDYTFECIGSVEAMR
ASLDACHKGWGVSTILGMTPPGAELTAKPYSIVTGCVWKGSVFGGWKSQDSLPTLVEEYMQNKLKVDEFV
SFTLPLAKINEGFDYMRKGVGIKSVVIFD

>SeaAnemone_Nv_adh3
VWGLGAVGLAVLMGCRAAGASRVIGIDINPAKFDLAKKFGATECLNPKDFTDKPFQQVLV
DMTDGGLDYTFECIGNVHTMRQALEACHKGWGESVIIGVAAGGQEISTRPFQLVTGRVWK
GTAFGGYKSGDGVPQLVEDYLAGKVMVDEFVTHNMGLDKINEAFDLMHRGESIRAIVHFK

>SeaUrchin_Sp_adh3
MAGTVGKTITCRAAVAWEPNKDLSIEQVEVAPPKAGEVRIKLLATGVCHTDAYTLSGADSEGKFPCILGHEGGGTVESIGPEVTSLKPGDHVVPLYIPQCRECKFCMSKKTNLCSVVRSTQGAGVMPDGTSRFTCKGKTLYHFMGTSTFSEYTVVAEISVAKVNEKAPLEKVCLLGCGITTGYGAAINTAQVEEGSTCAVWGVGCVGLAVLMGCKVSKASKIIAIDINPQKEELARQFGATHFVNPKTLDKPTQQALVEMTDGGLDYTFECIGNVNTMREALESCHKGWGVSTIIGVAAAGKEISTRPFQLVTGRTWKGTAFGGYKSRDGVPQLVEEYLAGTLKVDEFVTHNVRLDEINKAFKLMHDGESIRAIVNF

>BrittleStar_Af_adh3
MSDTAGKPIKCRAAVAWEPKKPLSLEEIEVGTPKAGEVRIKILATGVCHTDAYTLGGLDS
EGKFPCVLGHEGGGIVESVGEGVTSLKTGDHVIPLYIPQCKECKFCKHPKTNLCGKIRST
QGAGVMPDGTSRFTCKGKELAHFMGTSTFSEFTVVPEIAVAKVAESAPLDKVCLLGCGIS
TGYGAVMNTAKVEAGSTCAVWGLGAVGLAVIMGCKVVGASRIIAIDINPAKAEVAKQFGA
TEFFNPKDLKDGKTTTQALVEMTDGGLDYTFECIGNVNTMREALESCHKGWGVSTIIGVA
AAGKEIATRPFQLVTGRVWKGTAFGGFKSRESVPKLVEEYMAKKIKVDEFITHNVQYEEI
NKAFDLLHAGESIRTIVHF

>SeaCucumber_Aj_adh3
MACGKVPIICRAAVAWEAGKPLSLEEVEVAPPRKGEVRVKILATGVCHTDAYTLSGTDPE
GKFPCILGHEGGGVVESIGEGVTSVKPGDHVVPLYIPQCRECKFCKSPKTNLCSVIRSTQ
GKGVMPDGTSRFTCKGKTLFHFMGTSTFTEYTVLAEISVAKVNEKAPLEKVCLLGCGIST
GYGAALNTAKVEEGSNCAVWGVGCVGLAVIAGCKLAGAKRIVAIDLNNKKKELAMAFGAT
DFFNPKESDKPTTQAMVEMTDGGMDFTFECIGNVKTMREALESCHKGWGVSTIIGVAGAG
QEISTKPFQLVTGRVWKGTAFGGYKSRDGVPKLVNDYMAGKIKVDEFITHNVSLDEINKA
FDLLHEGVSIRTIVNL

>Starfish_Pp_adh3
DTAGKPIKCRAAVAWEAGKPLSIEEVEVGVPKDGEVRVKILATGVCHTDAYTLSGIDPEG
KFPCILGHEGGGIVESVGPGVTSLAVGDHVVPMYVPQCRECKFCLSPKTNLCQKIRLTQG
KGVMPDGTSRFTCKGKEVAHFMGTSTFSEYTVLPEISVAKVNEKAPLDKVCLLGCGISTG
YGAALNTAKVEPGSTCAVWGLGCVGLAVIMGCKAAGATKIIGIDINPDKDALAKQFGATD
FVNPKNFDKPMPQVLSEMTDGGLDYTFECIGNVKTMREALESCHKGWGESIIIGVAGAGQ
EISTRPFQLVTGRVWKGTAFGGYKSRDGVPQLVEDYLSGKVKVDEFITHHVNFDQINEAF
DLLHAGKSIRAIVHFN

>SeaLily_Mr_adh3
MADSVGKPISCKAAVAWEAKKPLS
IETVEVAPPKAGEVRIKLTATGVCHTDAFTLSGQDSEGLFPCILGHEGGGIVESVGEGVT
SVQAGDHVIPLYIPQCRDCKFCKSPKTNLCQKIRSTQGKGVMPDGTSRFTCNGKTVYHFM
GTSTFTEYTVVPEIAVAKVDEKAPLEKVCLLGCGIATGYGAALNTAKVEEGSTCAVWGVG
AVGMAVLMGCQAAKASKIIAIDINPDKEKVAREFGATDFVNPKTIDTGTVQHLVAMTDGG
PDFTFECIGNVKTMREALESSHKGWGVSTIIGVAGAGQEISTKPFQLVTGRVWKGTAFGG
FKSRDSVPQLVLDYLSGKLKVDEFITHNQSLEQINEAFDLMHEGKSIRSIVNF
