# Supplementary material for: Machinery and Developmental Role of Retinoic Acid Signaling in Echinoderms
Source: Cells. 2022 Feb 2;11(3):523. doi: 10.3390/cells11030523 (PMC8834484; doi:10.3390/cells11030523)
Supplement: Supplementary file 1 [file cells-11-00523-s001.zip › Supplementary file/SupplementaryDataset6]

>BrittleStar_Af_fabplike2
MATVDFSGQWKLDRNDENFEKFVQEMGINFVFRKVMGVVRPTMGIKQDGDTFEITMHMPG
MNKIQTFTVGEEFDFEFPWDKNVDRMVAIWDDGKLVTKPTVKLDLPVVTREIKGDELVLT
MQKGELVTRRYFKKV*
>SeaCucumber_Aj_fabplike1_1
MAKLVGKWKLDRSENFEDYMVALGVSLPIRKAALIMPSPTCEITNPADNAFVIKMNVPVI
MTHVQDFVIGQPFEDLVPNGEKQMTVVSQESDSKLVFAEENPSDPPHVVTREIDGDEMVM
TLLKGDVSCKRVFKRI
>SeaCucumber_Aj_fabplike1_2
MAKLVGKWKLDRSENFEDYMKAIGVSVLIRKAALIFPNPTCEIEQPSDDQYIITMNVPVV
MTHVQKFTLGEPFEDMIPNGDKQMTIVEQDGDDKLHFREKDVSDPPHVVTRELVGNEMVM
TLNKGSACCKRVFKRLK
>SeaCucumber_Aj_fabplike2_1
MADSSEKPDLTGHWVLERNDENFDKYLQAVGLNWFVRKIIAKANVSIDITTEGDKIEIRT
HTPKGDLVDSFVPGDEYEMKNPMTGKMEKKTGYWDGDVLVVEPVDNENLPSATRSLKDDC
LLMTNTVKGVSTTRYFKKK
>Moth_Bm_fabp
MEFVGKKYKMTSSENFDEFMKTIGVGLITRKAANAVTPTVELRKDGDEYNLVTSSTFKTT
EMKFKPGEEFEEDRADGAKVKSVCTFEGNTLKQVQKAPDGLEVTYVREFGPEEMKAVMTA
KDVTCTRVYKVQ
>Tunicate_Ci_fabpl_1
MVDAFLGTFVVETRNNFDGFMKGVGVPDEYIEIARKVFPTTEITKDGDSFTVKRIRPQKT
TSNTFKLGEETEVETIKGDKVKVTINMVGSQMVTKGENYCVTTEMDGGKLKETITLKGHT
LTRWSKRA
>Tunicate_Ci_fabpl_3
MAFTGTWTRKSVENGLAVLQHIGFPQEKIDAIKDAKVVIEIKQDGDKFVEKMTLGTIVSN
TEMEVGKESEFKLLTGGSVKAVPVYDGTNKITAQYEHKGIHYSGYRQLTSPTEFTDYVDL
DHGKVIAKFIYTKSG
>Tunicate_Ci_fabpl_2
MEFVGTWMLKEQVGYEEFMKLMGVPEQYIAAGKNAPVTLKVECSDGENFVVTTTTGPKSW
TDTFKVGEPATICGPGQRPINTVVHLVDGKLTGEYEIGGTNLQACRQVVGDKLHDILSTE
GITFKRIFDRQ
>Tunicate_Ci_fabpi
MAKAVAGNWTLDRSENYDDFLKAAGMNSIKRAMAVKLGGSLSIENVGGKLKVKSVNGPKT
KEREMPIGADFDDEGPGGGSARGRWVEEGDTMVGTFKTEKGKTFVMKREIVGGQLVQTMD
FDGVVCKRYFNKK
>Tunicate_Ci_fabph/4/5/7_2
MASPLFGKWKLEKSDNFDNYMKAVGVNIALRKMGAVVSSTSEISDVGGNKLRINTQSTFK
SADVTFPLGEEFEEHTMDGRVTKTTIVWEGNDKLHQVQKWNDGKRICTLDWIYVDGGMDL
RLECDGVVCVRHHSKC
>Tunicate_Ci_fabph/4/5/7_1
MAAALNGVWKIKTSENFDEYMKALGVNFALRKLGNLAKPVLTIKIEGNEVFLKSVSTARN
IETKCTIGVEWDEATPDGRKCKSIMTWDGSKLVQVQKWDGKQTTVTRYLKDGNLEMDLEI
DDIKAHRVYEKSE
>Fly_Dm_fabp
TSCAEHRPNIPKMSFVGKKYKLDKSENFDEYMKELGVGLVTRKMGNSLSPTVEVTLEGDT
YTLTTTSTFKTSAISFKLGVEFDEETLDGRNVKSIITLDGNKLTQEQKGDKPTTIVREFT
DNELITTLTIGNVKCVRVYKAV
>Human_Hs_crabp2
MPNFSGNWKIIRSENFEELLKVLGVNVMLRKIAVAAASKPAVEIKQEGDTFYIKTSTTVR
TTEINFKVGEEFEEQTVDGRPCKSLVKWESENKMVCEQKLLKGEGPKTSWTRELTNDGEL
ILTMTADDVVCTRVYVRE
>Human_Hs_crabp1
MPNFAGTWKMRSSENFDELLKALGVNAMLRKVAVAAASKPHVEIRQDGDQFYIKTSTTVR
TTEINFKVGEGFEEETVDGRKCRSLATWENENKIHCTQTLLEGDGPKTYWTRELANDELI
LTFGADDVVCTRIYVRE
>Human_Hs_rbp1 
MPVDFTGYWKMLVNENFEEYLRALDVNVALRKIANLLKPDKEIVQDGDHMIIRTLSTFRN
YIMDFQVGKEFEEDLTGIDDRKCMTTVSWDGDKLQCVQKGEKEGRGWTQWIEGDELHLEM
RVEGVVCKQVFKKVQ
>Human_Hs_rbp7
MPADLSGTWTLLSSDNFEGYMLALGIDFATRKIAKLLKPQKVIEQNGDSFTIHTNSSLRN
YFVKFKVGEEFDEDNRGLDNRKCKSLVIWDNDRLTCIQKGEKKNRGWTHWIEGDKLHLEM
FCEGQVCKQTFQRA
>Human_Hs_fabph
MVDAFLGTWKLVDSKNFDDYMKSLGVGFATRQVASMTKPTTIIEKNGDILTLKTHSTFKN
TEISFKLGVEFDETTADDRKVKSIVTLDGGKLVHLQKWDGQETTLVRELIDGKLILTLTH
GTAVCTRTYEKEA
>Human_Hs_fabp7
MVEAFCATWKLTNSQNFDEYMKALGVGFATRQVGNVTKPTVIISQEGDKVVIRTLSTFKN
TEISFQLGEEFDETTADDRNCKSVVSLDGDKLVHIQKWDGKETNFVREIKDGKMVMTLTF
GDVVAVRHYEKA
>Human_Hs_fabp5 
MATVQQLEGRWRLVDSKGFDEYMKELGVGIALRKMGAMAKPDCIITCDGKNLTIKTESTL
KTTQFSCTLGEKFEETTADGRKTQTVCNFTDGALVQHQEWDGKESTITRKLKDGKLVVEC
VMNNVTCTRIYEKVE
>Human_Hs_fabp4
MCDAFVGTWKLVSSENFDDYMKEVGVGFATRKVAGMAKPNMIISVNGDVITIKSESTFKN
TEISFILGQEFDEVTADDRKVKSTITLDGGVLVHVQKWDGKSTTIKRKREDDKLVVECVM
KGVTSTRVYERA
>Human_Hs_fabpi 
MAFDSTWKVDRSENYDKFMEKMGVNIVKRKLAAHDNLKLTITQEGNKFTVKESSAFRNIE
VVFELGVTFNYNLADGTELRGTWSLEGNKLIGKFKRTDNGNELNTVREIIGDELVQTYVY
EGVEAKRIFKKD
>Human_Hs_fabpl 
MSFSGKYQLQSQENFEAFMKAIGLPEELIQKGKDIKGVSEIVQNGKHFKFTITAGSKVIQ
NEFTVGEECELETMTGEKVKTVVQLEGDNKLVTTFKNIKSVTELNGDIITNTMTLGDIVF
KRISKRI
>Mouse_Mm_crabp2
MPNFSGNWKIIRSENFEEMLKALGVNMMMRKIAVAAASKPAVEIKQENDTFYIKTSTTVR
TTEINFKIGEEFEEQTVDGRPCKSLVKWESGNKMVCEQRLLKGEGPKTSWSRELTNDGEL
ILTMTADDVVCTRVYVRE
>Mouse_Mm_crabp1
MPNFAGTWKMRSSENFDELLKALGVNAMLRKVAVAAASKPHVEIRQDGDQFYIKTSTTVR
TTEINFKVGEGFEEETVDGRKCRSLPTWENENKIHCTQTLLEGDGPKTYWTRELANDELI
LTFGADDVVCTRIYVRE
>Mouse_Mm_rbp1
MPVDFNGYWKMLSNENFEEYLRALDVNVALRKIANLLKPDKEIVQDGDHMIIRTLSTFRN
YIMDFQVGKEFEEDLTGIDDRKCMTTVSWDGDKLQCVQKGEKEGRGWTQWIEGDELHLEM
RAEGVICKQVFKKVH
>Mouse_Mm_rbp2
MTRDQNGTWEMESNENFEGYMKALDIDFATRKIAVRLTQTKVIDQDGDNFKTKTTSTFRN
YDVDFTVGVEFDEYTKSLDNRHVKALVTWEGDVLVCVQKGEKENRGWKQWIEGDKLYLEL
TCGDQVCRQVFKKK
>Mouse_Mm_rbp7 
MPADLSGTWNLLSSDNFEGYMLALGIDFATRKIAKLLKPQKVIEQNGDSFTIQTCSSLRN
YLVKFKVGEEFEEDNKGLDNRKCTSLVTWENDKLTCVQRGEKKNRGWSHWIEGDQLHLEM
FCEGQVCKQTFQRA
>Mouse_Mm_fabp7 
MVDAFCATWKLTDSQNFDEYMKALGVGFATRQVGNVTKPTVIISQEGGKVVIRTQCTFKN
TEINFQLGEEFEETSIDDRNCKSVVRLDGDKLIHVQKWDGKETNCTREIKDGKMVVTLTF
GDIVAVRCYEKA
>Mouse_Mm_fabph 
MADAFVGTWKLVDSKNFDDYMKSLGVGFATRQVASMTKPTTIIEKNGDTITIKTQSTFKN
TEINFQLGIEFDEVTADDRKVKSLVTLDGGKLIHVQKWNGQETTLTRELVDGKLILTLTH
GSVVSTRTYEKEA
>Mouse_Mm_fabp4
MCDAFVGTWKLVSSENFDDYMKEVGVGFATRKVAGMAKPNMIISVNGDLVTIRSESTFKN
TEISFKLGVEFDEITADDRKVKSIITLDGGALVQVQKWDGKSTTIKRKRDGDKLVVECVM
KGVTSTRVYERA
>Mouse_Mm_fabp5 
MASLKDLEGKWRLMESHGFEEYMKELGVGLALRKMAAMAKPDCIITCDGNNITVKTESTV
KTTVFSCNLGEKFDETTADGRKTETVCTFQDGALVQHQQWDGKESTITRKLKDGKMIVEC
VMNNATCTRVYEKVQ
>Mouse_Mm_fabpl 
MNFSGKYQLQSQENFEPFMKAIGLPEDLIQKGKDIKGVSEIVHEGKKIKLTITYGPKVVR
NEFTLGEECELETMTGEKVKAVVKLEGDNKMVTTFKGIKSVTELNGDTITNTMTLGDIVY
KRVSKRI
>Mouse_Mm_fabpi
MAFDGTWKVDRNENYEKFMEKMGINVMKRKLGAHDNLKLTITQDGNKFTVKESSNFRNID
VVFELGVNFPYSLADGTELTGAWTIEGNKLIGKFTRVDNGKELIAVREVSGNELIQTYTY
EGVEAKRFFKKE
>SeaLily_Mr_fabplike1_1
EYMKAMGVGLPMRKMAGLMSPSCEVEQNGDEFVIKMNVPMINTLVQKFRIGEPFQDMAPT
GNKMMVVVSWDGDKLVFDDVEKTDPPHQVIRELNGDDMVVKCIKGDIVCKX
>SeaLily_Mr_fabplike3_1_1
INSSPFSVLHPRSSTLKQLTSCFLSSAFLTNARFNFIMPANFSGTWKLAKSDGLGALLDK
LNVPAEKRPSDESSTVEISQSGDSFTVKTATGAGSREVSFVIGTTFVDPDIKALRGKELS
VTPAWDGDKLVLKGEKGNGIVREIVGGQMVVTFEFDGVTAKRFFDKA
>SeaLily_Mr_frablike3_2_2
MPANFSGTWSLAKSEGLVQLLDALKVPAEKRPSDESSTVDISQNGDSFVIKTTTAAGTRE
AKFVIGSSFVDGDIKELRGKDIEVTPAWSGDKLVLSGPGGNSVSRELVGGQMVVTFDFGG
LSAKRFFSKA
>Starfish_Pp_fabplike3_1
MPCDLSGKWVYASGEGMGALFDKLNIPADKRPSDPSSTVEITQSGDNFCITTTTPDGKSR
EAKFTIGVEFVDEEIKALRGKEIKATPCWEAEKLVLKGSGGNGSVSRELLGGQLVLTFDV
MGIKATRVFNKA
>Locust_Sg_fabp
MVKEFAGIKYKLDSQTNFEEYMKAIGVGAIERKAGLALSPVIELEILDGDKFKLTSKTAI
KNTEFTFKLGEEFDEETLDGRKVKSTITQDGPNKLVHEQKGDHPTIIIREFSKEQCVITI
KLGDLVATRIYKAQ
>SeaUrchin_Sp_fabplike1_1
MAQLVGSWKLVRSESFEEYLKEMGVNTPMRKLATHMHPSCEIKRDGDSFSIKMNVPVITI
HEQGFTIGVPFEDLLPNGLKQMTIARLEDENKIRFLEEEESDKPHVVVREVIGDEMIMTC
SKGDVKCTRIFKRIEN
>SeaUrchin_Sp_fabplike3_1
MADFSGKWAFDHGENMESLVDKLKIDPAKIPKDRSTTVEITQNGDNFHIVSAGGGRNRDM
SFTIGKAFVDPDILELRNKEIQVTPNWNGNKLVLTGPKGTNSATREIVGSQMVVTFNWEG
TVGKRFFNKS
>SeaUrchin_Sp_fabplike3_2
MPNLSGSWTLAKHDSLDAVLDKLQVPADKRPPGTITGLSMTITQNGDNFTVKTVAQRGTR
ETTFAVGTTFETELLMGTITVKVTAAWDGDCLVLTGEKGAKLTRQIVGDQLVSTIDVGGT
CAKFYFSK
>SeaUrchin_Sp_fabplike2_2
MASSGKLPDMSGYWKLKKNDENFEKYLQANGINFVLRKVIKSATMYQDIEQDGNQFKIKI
ILPVGQQEMEFTVGEAFETYNSFRKVTLHRIATWDGQAMVLKSANSGDNEPEEKRELVDG
ALCITMTKGDVSTKRIFEKAEKK
