# Supplementary material for: Machinery and Developmental Role of Retinoic Acid Signaling in Echinoderms
Source: Cells. 2022 Feb 2;11(3):523. doi: 10.3390/cells11030523 (PMC8834484; doi:10.3390/cells11030523)
Supplement: Supplementary file 1 [file cells-11-00523-s001.zip › Supplementary file/Table S1.xlsx]

## Sheet: Sheet1
Table S1
organism	species	gene	accession number
Human	Homo sapiens	rdh13	Q8NBN7
		rdh14	Q9HBH5
		sdr7	NP_057113.1
		rdh12	A0PJE2
Mouse	Mus musculus	rdh13	Q8CEE7
		rdh14	Q9ERI6
		sdr7	NP_079798.2
Bovine	Bos taurus	rdh12	A6QP05
Frog	Xenopus laevis	sdr7	NP_001085784.2
Scallop	Mizuhopecten yessoensis	sdr7	XP_021379944.1
Oyster	Crassostrea gigas	sdr7	XP_011444744.1
Acorn worm	Saccoglossus kowalevskii	sdr7	XP_006817028.1
Sea urchin	Strongylocentrotus purpuratus	sdr7	XP_790920.3
Sea cucumber	Holothuria glaberrima	sdr7	MN124283
