# Supplementary material for: Machinery and Developmental Role of Retinoic Acid Signaling in Echinoderms
Source: Cells. 2022 Feb 2;11(3):523. doi: 10.3390/cells11030523 (PMC8834484; doi:10.3390/cells11030523)
Supplement: Supplementary file 1 [file cells-11-00523-s001.zip › Supplementary file/Table S2.xlsx]

## Sheet: Sheet1
Table S2
organism	species	gene	accession number
Human	Homo sapiens	adh1a	NP_000658
		adh1b	NP_000659
		adh1c	NP_000660
		adh4	NP_000664
		adh5	NP_000663
		adh2	NP_000661
		adh3	NP_000662
Zebrafish	Danio rerio	adh8a	NP_001001946
		adh8b	NP_982285
		adh8c	NP_991205
		adh8d	NP_956749
		adh3	NP_571924
Amphioxus	Branchiostoma floridae	adh3	AAK26852
Annelid	Platynereis dumerilii	adh3	KY679090
	Capitella teleta	adh3	ELU18779
Limpet	Lottia gigantea	adh3_1	XP_009060108
		adh3_2	XP_009060109
Sea anemone		adh3	FC257170
