# Supplementary material for: Machinery and Developmental Role of Retinoic Acid Signaling in Echinoderms
Source: Cells. 2022 Feb 2;11(3):523. doi: 10.3390/cells11030523 (PMC8834484; doi:10.3390/cells11030523)
Supplement: Supplementary file 1 [file cells-11-00523-s001.zip › Supplementary file/Table S3.xlsx]

## Sheet: Sheet1
Table S3
organism	species	gene	accession number
Human	Homo sapiens	Hsaldh1a1	P00352.2
		Hsaldh1a2	O94788
		Hsaldh1a3	P47895
		Hsaldh1b1	P30837
		Hsaldh2	P05091
Mouse	Mus musculus	Mmaldh1a1	P24549
		Mmaldh1a2	Q62148
		Mmaldh1a3	Q9JHW9
		Mmaldh1b1	Q9CZS1
		Mmaldh2	P47738
Frog	Xenopus tropicalis	Xtaldh1a1	Q4VBE1
		Xtaldh1a2	Q9DEX5
		Xtaldh1a3	F7BV06
		Xraldh1b1	F7DQF8
		Xtaldh2	Q6DJ49
Zebrafish	Danio rerio	Draldh1a2	Q90XS8
		Draldh1a3	Q0H2G3
		Draldh2a	Q8QGQ2
		Draldh2b	Q6TH48
Amphioxus	Branchiostoma floridae	Bfaldh1a_1	C3ZGK4
		Bfaldh1a_2	C3ZG63
Tunicate	Ciona intestinalis	Cialdh1a_1	A0A1W2WB51
		Cialdh1a_2	A0A1W5BCT1
		Cialdh1a_3	A0A1W2WDC1
		Cialdh2	A0A1W5B7N8
Acorn worm	Saccoglossus kowalevskii	Skaldh1a_1	XP_006823779.1
		Skaldh1a_2	XP_006822197.1
		Skaldh1a_3	XP_002736989.1
		Skaldh1a_4	XP_002731204.1
		Skaldh1a_5	XP_006824634.1
		Skaldh2	XP_006816163.1
Sea urchin	Strongylocentrotus purpuratus	Spaldh2_1	SPU_007284
		Spaldh2_2	SPU_023801
