# Supplementary material for: Machinery and Developmental Role of Retinoic Acid Signaling in Echinoderms
Source: Cells. 2022 Feb 2;11(3):523. doi: 10.3390/cells11030523 (PMC8834484; doi:10.3390/cells11030523)
Supplement: Supplementary file 1 [file cells-11-00523-s001.zip › Supplementary file/Table S4.xlsx]

## Sheet: Sheet1
Table S4
organism	species	gene	accession number
Human	Homo sapiens	Hsaldh5a1	P51649
		Hsaldh6a1	Q02252
		Hsaldh7a1	P49419
		Hsaldh8a1	Q9H2A2
		Hsaldh9a1	P49189
Mouse	Mus musculus	Mmaldh5a1	Q8BWF0
		Mmaldh6a1	Q9EQ20
		Mmaldh7a1	Q9DBF1
		Mmaldh8a1	Q8BH00
		Mmaldh9a1	Q9JLJ2
Frog	Xenopus tropicalis	Xtaldh5a1	F6QFQ2
		Xtaldh6a1	F6SRL8
		Xtaldh7a1	F7BQF6
		Xtaldh8a1	F6UH88
		Xtaldh9a1	F6VC33
Sea urchin	Strongylocentrotus purpuratus	Spaldh5a1_1	SPU_007492.1
		Spaldh5a1_2	SPU_016767.1
		Spaldh6a1	SPU_026493.1
		Spaldh7	SPU_024895.3a
		Spaldh8a1_1	SPU_017403.1
		Spaldh8a_2	SPU_000522.1
		Spaldh9	SPU_002901.3a
