# Supplementary material for: Machinery and Developmental Role of Retinoic Acid Signaling in Echinoderms
Source: Cells. 2022 Feb 2;11(3):523. doi: 10.3390/cells11030523 (PMC8834484; doi:10.3390/cells11030523)
Supplement: Supplementary file 1 [file cells-11-00523-s001.zip › Supplementary file/Table S5.xlsx]

## Sheet: Sheet1
Table S5
organism	species	gene	accession number
Human	Homo sapiens	Hscyp26a1	O43174
		Hscyp26b1	Q9NR63
		Hscyp26c1	Q6V0L0
		Hscyp51a1	Q16850
Mouse	Mus musculus	Mmcyp26a1	O55127
		Mmcyp26b1	Q811W2
		Mmcyp26c1	B2RXA7
		Mmcyp51a1	Q8K0C4
Zebrafish	Danio rerio	Drcyp26a1	P79739
		Drcyp26b1	Q6EIG3
		Drcyp26c1	Q508U6
		Drcyp51	Q1JPY5
Limpet	Lottia gigantea	Lgcyp26a	LotgiT189041
		Lgcyp26b	LotgiT111029
		Lgcyp51	LotgiT108695
Acorn worm	Saccoglossus kowalevskii	Skcyp26a	NM_001168052
		Skcyp26b1	XM_002734838
		Skcyp51	XM_002741540
Sea urchin	Strongylocentrotus purpuratus	Spcyp26	SPU_020876
		Spcyp51	NM_001001906.1
