# Supplementary material for: Machinery and Developmental Role of Retinoic Acid Signaling in Echinoderms
Source: Cells. 2022 Feb 2;11(3):523. doi: 10.3390/cells11030523 (PMC8834484; doi:10.3390/cells11030523)
Supplement: Supplementary file 1 [file cells-11-00523-s001.zip › Supplementary file/Table S6.xlsx]

## Sheet: Sheet1
Table S6
organism	species	gene	accession number
Human	Homo sapiens	Hscrabp1	P29762
		Hscrabp2	P29373
		Hsfabp4	P15090
		Hsfabp5	Q01469
		Hsfabp7	O15540
		Hsfabph	P05413
		Hsfabpi	P12104
		Hsfabpl	P07148
		Hslcn1	P31025
		Hsngal	P80188
		Hsrbp1	P09455
		Hsrbp2	P50120
		Hsrbp7	Q96R05
Mouse	Mus musculus	Mmcrabp1	P62965
		Mmcrabp2	P22935
		Mmfabp4	P04117
		Mmfabp5	Q05816
		Mmfabp7	P51880
		Mmfabph	P11404
		Mmfabpl	P12710
		Mmfabpi	P55050
		Mmlcn5	A2AJB7
		Mmngal	P11672
		Mmrbp1	Q00915
		Mmrbp2	Q08652
		Mmrbp7	Q9EPC5
Fly	Drosophila melanogaster	Dmfabp	Q8IGA2
Locust	Schistocerca gregaria	Sgfabp	P41496
Moth	Bombyx mori	Bmfabp	Q2QEH2
Tunicate	Ciona intestinalis	Cifabph/4/5/7_1	KH.C12.472.v1.A.SL1-1
		Cifabph/4/5/7_2	KH.C9.388.v1.A.SL1-1
		Cifabpi	KH.C6.206.v1.A.ND2-1
		Cifabpl_1	KH.C7.153.v1.A.ND1-1
		Cifabpl_2	KH.L119.12.v1.A.SL1-1
		Cifabpl_3	KH.L96.77.v1.A.ND1-1
Sea urchin	Strongylocentrotus purpuratus	Spfabplike1_1	SPU_014303
		Spfabplike2_1	SPU_005895
		Spfabplike2_2	SPU_019318
		Spfabplike3_1	SPU_016823.1
		Spfabplike3_2	SPU_004345.1
