# Supplementary material for: Machinery and Developmental Role of Retinoic Acid Signaling in Echinoderms
Source: Cells. 2022 Feb 2;11(3):523. doi: 10.3390/cells11030523 (PMC8834484; doi:10.3390/cells11030523)
Supplement: Supplementary file 1 [file cells-11-00523-s001.zip › Supplementary file/Table S7.xlsx]

## Sheet: Sheet1
Table S7
organism	species	gene	accession number
Human	Homo sapiens	Hsthra	P10827
		Hsthrb	P10828
		Hsrara	P10276
		Hsrarb	P10826
		Hsrarg	P13631
		Hsrxra	P19793
		Hsrxrb	P28702
		Hsrxrg	P48443
		Hsppara	Q07869
		Hsppard	Q03181
		Hspparg	P37231
Mouse	Mus musculus	Mmthra	P63058
		Mmthrb	P37242
		Mmrara	P11416
		Mmrarb	P22605
		Mmrarg	P18911
		Mmrxra	P28700
		Mmrxrb	P28704
		Mmrxrg	P37238
		Mmppara	P23204
		Mmpparg	P37238
Zebrafish	Danio rerio	Drthraa	Q98867
		Drthrab	U3JAT9
		Drthrb	Q9PVE4
		Drraraa	Q90271
		Drrarab	Q7ZTI3
		Drrarga	Q91392
		Drrargb	A2T928
		Drpparg	A6XMH6
		Drpparab	K7DY57
		Drppara	Q1L694
Amphioxus	Branchiostoma floridae	Bfrxr	Q8MX78
	Branchiostoma lanceolatum	Blrar	O18608
Tunicate	Ciona intestinalis	Cirar	Q4H2W1
		Cirxr	Q4H2U9
	Polyandrocarpa misakiensis	Pmrxr	K7ZLP3
Acorn worm	Saccoglossus kowalevskii	Skrar	XP_002742241.1
		Skrxr	D2XNK4
Sea urchin	Strongylocentrotus purpuratus	Spthr	SPU_025239
		Sprar	SPU_016523
		Sprxr	SPU_028422
Fly	Drosophila melanogaster	Dmusp	P20153
Snail	Reishia clavigera	Rcrar	T2HRZ4
		Rcrxr	E9RHD8
	Lymnaea stagnalis	Lsrar	D5LIR6
		Lsrxr	Q5I7G2
Jellyfish	Tripedalia cystophora	Tcrxr	O96562
